# Supplementary material for: Toward standardized environmental detection of antibiotics and ARGs for regulatory interpretation and concern tiering
Source: Front Microbiol. 2026 Jun 5;17:1868218. doi: 10.3389/fmicb.2026.1868218 (PMC13279691; doi:10.3389/fmicb.2026.1868218)
Supplement: Supplementary file 1 [file Table_1.XLSX]

## Sheet: tableS1_Broader screened mappin
Broader screening-based mapping of prior reviews and framework papers relevant to standardized environmental detection of antibiotics and ARG/ARB.
Reference	Review/framework type	Environmental scope / matrix focus	Main conceptual emphasis	Relevance to This Review	Notes on remaining gap or limitation
Beltran de Heredia et al. (2025)	Review/framework	Freshwater ecosystems	Practical environmental antibiotic resistance monitoring framework	Closest recent practical monitoring framework	Freshwater-centered; does not make antibiotic exposure monitoring a required co-pillar and does not provide harmonized decision tiers
Bengtsson-Palme et al. (2023)	Review/framework	Environmental AMR broadly	Why monitoring is needed, how to implement it, and what data are required	Major agenda-setting framework review	Identifies exposure-data needs but does not convert them into explicit co-monitoring requirements with a regulator-facing tier system
Liguori et al. (2022)	Review/framework	Wastewater, recycled water, surface water	Standardized methods and quality control for water-environment AMR monitoring	Key benchmark for ARG/ARB standardization	Strong on methods and QC, but not built around antibiotic exposure monitoring or harmonized risk-tier interpretation
Hart et al. (2023)	Policy perspective/framework	Environmental AMR broadly	National-regulator perspective on environmental surveillance questions	Most directly regulator-oriented prior paper	Poses the right policy questions but does not operationalize antibiotic co-monitoring or a repeatable concern-tier structure
Nava et al. (2022)	Review	Multiple terrestrial and aquatic sources	Antibiotics, ARGs, surveillance methods, and remediation strategies	Relevant because it discusses antibiotics and ARGs together	Broad and descriptive; remediation-heavy rather than focused on regulator-facing surveillance interpretation
Murray et al. (2021)	Review/framework	Environmental antibiotic risk assessment	Resistance-selective thresholds and environmental risk assessment of antibiotics	Important source for the exposure and tiering pillar	Focuses on antibiotic risk assessment rather than integrated antibiotic-plus-ARG surveillance standardization
Hanna et al. (2023a)	Systematic review / hazard assessment	Aquatic environments in WHO Western Pacific and South-East Asia regions	Environmental antibiotic concentrations and resistance-relevant hazard assessment	Key support for the antibiotic exposure pillar	Regional concentration synthesis and hazard framing, not a standardized surveillance framework integrating ARG/ARB data
Hanna et al. (2023b)	Review/framework	Aquatic environmental compartments and policy prioritization	Integrated environment-human prioritization of antibiotics for policy decisions	Policy-oriented residue prioritization relevant to Scheme 2	Does not integrate standardized ARG/ARB surveillance or a full surveillance-to-decision workflow
Fabregat-Safont et al. (2023)	Methodology / QA-QC evidence	Wastewater analytical chemistry	Analytical challenges in LC-MS/MS determination of antibiotics	Supports the claim that exposure monitoring needs explicit analytical harmonization	Not a surveillance framework or policy review; supports the chemical pillar only
Magee et al. (2023)	Comparability / QA-QC evidence	Environmental sample quantification comparability	Impact of LC-MS/MS quantification choices on reported concentrations	Important evidence for cross-study comparability limits in exposure monitoring	Does not provide an integrated surveillance or interpretation framework
Thurner et al. (2023)	Review	Sub-lethal antibiotic exposure studies	Need for standardization in sub-lethal antibiotics research	Useful bridge between exposure standardization and selection-pressure interpretation	Centered on experimental standardization rather than routine environmental surveillance design
Chau et al. (2022)	Systematic review	Wastewater-human surveillance linkage	Wastewater surveillance of AMR in human populations	Relevant to interpretability and surveillance design limits	Human linkage focus; does not integrate antibiotic exposure monitoring or cross-matrix environmental tiering
Tiwari et al. (2022)	Systematic review	Wastewater-clinical comparison	Wastewater surveillance of antibiotic-resistant bacterial pathogens	Relevant to ARB surveillance interpretation limits	Clinical-link and pathogen focus; no antibiotic co-monitoring pillar or harmonized regulatory tiering
Punch et al. (2025)	Scoping review	Wastewater / WWTP one-health surveillance	Global wastewater AMR surveillance synthesis	Most recent wastewater one-health surveillance synthesis	Wastewater-centered and not organized around antibiotic exposure monitoring plus regulator-facing concern tiers
Wilk et al. (2025)	Analytical review	Reserve-group antibiotics in environmental matrices	Analytical approaches for reserve-group antibiotics in the environment	Supports depth and selectivity challenges in the chemical pillar	Analytical review only; does not address ARG/ARB surveillance integration or decision-tier interpretation
